# Supplementary material for: Mutations in trpγ, the homologue of TRPC6 autism candidate gene, causes autism-like behavioral deficits in Drosophila
Source: Mol Psychiatry. 2022 May 2;27(8):3328–42. doi: 10.1038/s41380-022-01555-1 (PMC9708601; doi:10.1038/s41380-022-01555-1)
Supplement: Supplementary file 2 — Supplemental Information 2 - Statistic analysis [file 41380_2022_1555_MOESM2_ESM.xls]

## Sheet: Figure 1a
Ordinary one-way ANOVA							Ordinary one-way ANOVA
ANOVA results							Multiple Comparisons per family
Table Analyzed	Data 1						Number of families	1
Data sets analyzed	A-H						Number of comparisons per family	28
							Alpha	0.05
ANOVA summary
F	11.45						Tukey's multiple comparisons test	Mean Diff,	95,00% CI of diff,	Below threshold?	Summary	Adjusted P Value
P value	<0,0001						trpγ1/trpγG4 vs. trpg1/Df(2)ED1109	-1.865	-19,81 to 16,08	No	ns	>0,9999	A-B
P value summary	****						trpγ1/trpγG4 vs. elav>trpg-RNAi	-10.09	-30,80 to 10,62	No	ns	0.8056	A-C
Significant diff. among means (P < 0.05)?	Yes						trpγ1/trpγG4 vs. wild type	-31.19	-47,87 to -14,51	Yes	****	<0,0001	A-D
R squared	0.3778						trpγ1/trpγG4 vs. elav>w1118	-27.4	-46,66 to -8,139	Yes	***	0.0006	A-E
							trpγ1/trpγG4 vs. trp?-RNAi>w1118	-41.28	-59,82 to -22,74	Yes	****	<0,0001	A-F
Brown-Forsythe test							trpγ1/trpγG4 vs. trp?1/Df(2)ED1109;trp?GR	-22.94	-43,65 to -2,232	Yes	*	0.0189	A-G
F (DFn, DFd)	4,393 (7, 132)						trpγ1/trpγG4 vs. trp?1/trp?G4+hyperforin	-24.43	-43,69 to -5,166	Yes	**	0.0036	A-H
P value	0.0002						trpg1/Df(2)ED1109 vs. elav>trpg-RNAi	-8.228	-29,97 to 13,52	No	ns	0.9402	B-C
P value summary	***						trpg1/Df(2)ED1109 vs. wild type	-29.33	-47,28 to -11,38	Yes	****	<0,0001	B-D
Are SDs significantly different (P < 0.05)?	Yes						trpg1/Df(2)ED1109 vs. elav>w1118	-25.53	-45,90 to -5,165	Yes	**	0.0043	B-E
							trpg1/Df(2)ED1109 vs. trp?-RNAi>w1118	-39.41	-59,10 to -19,72	Yes	****	<0,0001	B-F
Bartlett's test							trpg1/Df(2)ED1109 vs. trp?1/Df(2)ED1109;trp?GR	-21.08	-42,82 to 0,6680	No	ns	0.0646	B-G
Bartlett's statistic (corrected)	91.66						trpg1/Df(2)ED1109 vs. trp?1/trp?G4+hyperforin	-22.56	-42,93 to -2,192	Yes	*	0.0189	B-H
P value	<0,0001						elav>trpg-RNAi vs. wild type	-21.1	-41,81 to -0,3873	Yes	*	0.0426	C-D
P value summary	****						elav>trpg-RNAi vs. elav>w1118	-17.31	-40,15 to 5,534	No	ns	0.2835	C-E
Are SDs significantly different (P < 0.05)?	Yes						elav>trpg-RNAi vs. trp?-RNAi>w1118	-31.18	-53,42 to -8,949	Yes	***	0.0008	C-F
							elav>trpg-RNAi vs. trp?1/Df(2)ED1109;trp?GR	-12.85	-36,93 to 11,23	No	ns	0.7228	C-G
ANOVA table	SS	DF	MS	F (DFn, DFd)	P value		elav>trpg-RNAi vs. trp?1/trp?G4+hyperforin	-14.33	-37,17 to 8,508	No	ns	0.5311	C-H
Treatment (between columns)	29388	7	4198	F (7, 132) = 11,45	P<0,0001		wild type vs. elav>w1118	3.792	-15,47 to 23,05	No	ns	0.9987	D-E
Residual (within columns)	48391	132	366.6				wild type vs. trp?-RNAi>w1118	-10.09	-28,63 to 8,454	No	ns	0.7029	D-F
Total	77780	139					wild type vs. trp?1/Df(2)ED1109;trp?GR	8.249	-12,46 to 28,96	No	ns	0.9226	D-G
							wild type vs. trp?1/trp?G4+hyperforin	6.765	-12,50 to 26,03	No	ns	0.9596	D-H
Data summary							elav>w1118 vs. trp?-RNAi>w1118	-13.88	-34,77 to 7,014	No	ns	0.4554	E-F
Number of treatments (columns)	8						elav>w1118 vs. trp?1/Df(2)ED1109;trp?GR	4.457	-18,38 to 27,30	No	ns	0.9988	E-G
Number of values (total)	140						elav>w1118 vs. trp?1/trp?G4+hyperforin	2.973	-18,56 to 24,51	No	ns	0.9999	E-H
							trp?-RNAi>w1118 vs. trp?1/Df(2)ED1109;trp?GR	18.33	-3,901 to 40,57	No	ns	0.1883	F-G
							trp?-RNAi>w1118 vs. trp?1/trp?G4+hyperforin	16.85	-4,041 to 37,74	No	ns	0.2113	F-H
							trp?1/Df(2)ED1109;trp?GR vs. trp?1/trp?G4+hyperforin	-1.483	-24,32 to 21,36	No	ns	>0,9999	G-H
							Test details	Mean 1	Mean 2	Mean Diff,	SE of diff,	n1	n2	q	DF
							trpγ1/trpγG4 vs. trpg1/Df(2)ED1109	6.24	8.105	-1.865	5.827	25	19	0.4527	132
							trpγ1/trpγG4 vs. elav>trpg-RNAi	6.24	16.33	-10.09	6.724	25	12	2.123	132
							trpγ1/trpγG4 vs. wild type	6.24	37.43	-31.19	5.416	25	25	8.145	132
							trpγ1/trpγG4 vs. elav>w1118	6.24	33.64	-27.4	6.253	25	15	6.197	132
							trpγ1/trpγG4 vs. trp?-RNAi>w1118	6.24	47.52	-41.28	6.019	25	17	9.698	132
							trpγ1/trpγG4 vs. trp?1/Df(2)ED1109;trp?GR	6.24	29.18	-22.94	6.724	25	12	4.825	132
							trpγ1/trpγG4 vs. trp?1/trp?G4+hyperforin	6.24	30.67	-24.43	6.253	25	15	5.524	132
							trpg1/Df(2)ED1109 vs. elav>trpg-RNAi	8.105	16.33	-8.228	7.06	19	12	1.648	132
							trpg1/Df(2)ED1109 vs. wild type	8.105	37.43	-29.33	5.827	19	25	7.117	132
							trpg1/Df(2)ED1109 vs. elav>w1118	8.105	33.64	-25.53	6.613	19	15	5.461	132
							trpg1/Df(2)ED1109 vs. trp?-RNAi>w1118	8.105	47.52	-39.41	6.392	19	17	8.72	132
							trpg1/Df(2)ED1109 vs. trp?1/Df(2)ED1109;trp?GR	8.105	29.18	-21.08	7.06	19	12	4.222	132
							trpg1/Df(2)ED1109 vs. trp?1/trp?G4+hyperforin	8.105	30.67	-22.56	6.613	19	15	4.825	132
							elav>trpg-RNAi vs. wild type	16.33	37.43	-21.1	6.724	12	25	4.437	132
							elav>trpg-RNAi vs. elav>w1118	16.33	33.64	-17.31	7.416	12	15	3.301	132
							elav>trpg-RNAi vs. trp?-RNAi>w1118	16.33	47.52	-31.18	7.219	12	17	6.109	132
							elav>trpg-RNAi vs. trp?1/Df(2)ED1109;trp?GR	16.33	29.18	-12.85	7.817	12	12	2.325	132
							elav>trpg-RNAi vs. trp?1/trp?G4+hyperforin	16.33	30.67	-14.33	7.416	12	15	2.734	132
							wild type vs. elav>w1118	37.43	33.64	3.792	6.253	25	15	0.8576	132
							wild type vs. trp?-RNAi>w1118	37.43	47.52	-10.09	6.019	25	17	2.37	132
							wild type vs. trp?1/Df(2)ED1109;trp?GR	37.43	29.18	8.249	6.724	25	12	1.735	132
							wild type vs. trp?1/trp?G4+hyperforin	37.43	30.67	6.765	6.253	25	15	1.53	132
							elav>w1118 vs. trp?-RNAi>w1118	33.64	47.52	-13.88	6.783	15	17	2.894	132
							elav>w1118 vs. trp?1/Df(2)ED1109;trp?GR	33.64	29.18	4.457	7.416	15	12	0.8499	132
							elav>w1118 vs. trp?1/trp?G4+hyperforin	33.64	30.67	2.973	6.991	15	15	0.6014	132
							trp?-RNAi>w1118 vs. trp?1/Df(2)ED1109;trp?GR	47.52	29.18	18.33	7.219	17	12	3.592	132
							trp?-RNAi>w1118 vs. trp?1/trp?G4+hyperforin	47.52	30.67	16.85	6.783	17	15	3.513	132
							trp?1/Df(2)ED1109;trp?GR vs. trp?1/trp?G4+hyperforin	29.18	30.67	-1.483	7.416	12	15	0.2829	132

## Sheet: Figure 1b
Ordinary one-way ANOVA							Ordinary one-way ANOVA
ANOVA results							Multiple Comparisons per family
Table Analyzed	Data 1						Number of families	1
Data sets analyzed	A-H						Number of comparisons per family	28
							Alpha	0.05
ANOVA summary
F	4.164						Tukey's multiple comparisons test	Mean Diff,	95,00% CI of diff,	Below threshold?	Summary	Adjusted P Value
P value	0.0005						trp?1/trp?G4 vs. trp?1/Df(2)ED1109	-0.404	-3,287 to 2,479	No	ns	0.9999	A-B
P value summary	***						trp?1/trp?G4 vs. elav>trp?-RNAi	-0.6099	-4,996 to 3,776	No	ns	0.9999	A-C
Significant diff. among means (P < 0.05)?	Yes						trp?1/trp?G4 vs. wild type	-3.001	-5,511 to -0,4916	Yes	**	0.0082	A-D
R squared	0.2406						trp?1/trp?G4 vs. elav>w1118	-3.247	-6,430 to -0,06340	Yes	*	0.0422	A-E
							trp?1/trp?G4 vs. trp?-RNAi>w1118	-3.325	-6,208 to -0,4419	Yes	*	0.0125	A-F
Brown-Forsythe test							trp?1/trp?G4 vs. trp?1/Df(2)ED1109; trp?GR	-2.904	-5,970 to 0,1627	No	ns	0.0769	A-G
F (DFn, DFd)	0,9651 (7, 92)						trp?1/trp?G4 vs. trp?1/trp?G4+hyperforin	-2.768	-5,736 to 0,1998	No	ns	0.0859	A-H
P value	0.4615						trp?1/Df(2)ED1109 vs. elav>trp?-RNAi	-0.2058	-4,880 to 4,468	No	ns	>0,9999	B-C
P value summary	ns						trp?1/Df(2)ED1109 vs. wild type	-2.597	-5,583 to 0,3878	No	ns	0.1362	B-D
Are SDs significantly different (P < 0.05)?	No						trp?1/Df(2)ED1109 vs. elav>w1118	-2.843	-6,412 to 0,7274	No	ns	0.2217	B-E
							trp?1/Df(2)ED1109 vs. trp?-RNAi>w1118	-2.921	-6,226 to 0,3843	No	ns	0.1236	B-F
Bartlett's test							trp?1/Df(2)ED1109 vs. trp?1/Df(2)ED1109; trp?GR	-2.5	-5,966 to 0,9666	No	ns	0.34	B-G
Bartlett's statistic (corrected)	3.574						trp?1/Df(2)ED1109 vs. trp?1/trp?G4+hyperforin	-2.364	-5,743 to 1,015	No	ns	0.3795	B-H
P value	0.8273						elav>trp?-RNAi vs. wild type	-2.392	-6,845 to 2,062	No	ns	0.709	C-D
P value summary	ns						elav>trp?-RNAi vs. elav>w1118	-2.637	-7,502 to 2,228	No	ns	0.6993	C-E
Are SDs significantly different (P < 0.05)?	No						elav>trp?-RNAi vs. trp?-RNAi>w1118	-2.715	-7,389 to 1,959	No	ns	0.6206	C-F
							elav>trp?-RNAi vs. trp?1/Df(2)ED1109; trp?GR	-2.294	-7,084 to 2,496	No	ns	0.8131	C-G
ANOVA table	SS	DF	MS	F (DFn, DFd)	P value		elav>trp?-RNAi vs. trp?1/trp?G4+hyperforin	-2.158	-6,885 to 2,569	No	ns	0.8475	C-H
Treatment (between columns)	198.6	7	28.36	F (7, 92) = 4,164	P=0,0005		wild type vs. elav>w1118	-0.2451	-3,521 to 3,031	No	ns	>0,9999	D-E
Residual (within columns)	626.7	92	6.812				wild type vs. trp?-RNAi>w1118	-0.3234	-3,309 to 2,662	No	ns	>0,9999	D-F
Total	825.3	99					wild type vs. trp?1/Df(2)ED1109; trp?GR	0.09758	-3,065 to 3,260	No	ns	>0,9999	D-G
							wild type vs. trp?1/trp?G4+hyperforin	0.2334	-2,834 to 3,301	No	ns	>0,9999	D-H
Data summary							elav>w1118 vs. trp?-RNAi>w1118	-0.07833	-3,648 to 3,492	No	ns	>0,9999	E-F
Number of treatments (columns)	8						elav>w1118 vs. trp?1/Df(2)ED1109; trp?GR	0.3427	-3,377 to 4,062	No	ns	>0,9999	E-G
Number of values (total)	100						elav>w1118 vs. trp?1/trp?G4+hyperforin	0.4785	-3,160 to 4,117	No	ns	>0,9999	E-H
							trp?-RNAi>w1118 vs. trp?1/Df(2)ED1109; trp?GR	0.421	-3,045 to 3,887	No	ns	>0,9999	F-G
							trp?-RNAi>w1118 vs. trp?1/trp?G4+hyperforin	0.5568	-2,823 to 3,936	No	ns	0.9996	F-H
							trp?1/Df(2)ED1109; trp?GR vs. trp?1/trp?G4+hyperforin	0.1358	-3,402 to 3,673	No	ns	>0,9999	G-H
							Test details	Mean 1	Mean 2	Mean Diff,	SE of diff,	n1	n2	q	DF
							trp?1/trp?G4 vs. trp?1/Df(2)ED1109	2.71	3.114	-0.404	0.9295	23	12	0.6147	92
							trp?1/trp?G4 vs. elav>trp?-RNAi	2.71	3.32	-0.6099	1.414	23	4	0.61	92
							trp?1/trp?G4 vs. wild type	2.71	5.712	-3.001	0.8092	23	19	5.246	92
							trp?1/trp?G4 vs. elav>w1118	2.71	5.957	-3.247	1.026	23	9	4.474	92
							trp?1/trp?G4 vs. trp?-RNAi>w1118	2.71	6.035	-3.325	0.9295	23	12	5.059	92
							trp?1/trp?G4 vs. trp?1/Df(2)ED1109; trp?GR	2.71	5.614	-2.904	0.9886	23	10	4.154	92
							trp?1/trp?G4 vs. trp?1/trp?G4+hyperforin	2.71	5.478	-2.768	0.9568	23	11	4.091	92
							trp?1/Df(2)ED1109 vs. elav>trp?-RNAi	3.114	3.32	-0.2058	1.507	12	4	0.1932	92
							trp?1/Df(2)ED1109 vs. wild type	3.114	5.712	-2.597	0.9624	12	19	3.817	92
							trp?1/Df(2)ED1109 vs. elav>w1118	3.114	5.957	-2.843	1.151	12	9	3.493	92
							trp?1/Df(2)ED1109 vs. trp?-RNAi>w1118	3.114	6.035	-2.921	1.066	12	12	3.877	92
							trp?1/Df(2)ED1109 vs. trp?1/Df(2)ED1109; trp?GR	3.114	5.614	-2.5	1.118	12	10	3.163	92
							trp?1/Df(2)ED1109 vs. trp?1/trp?G4+hyperforin	3.114	5.478	-2.364	1.089	12	11	3.069	92
							elav>trp?-RNAi vs. wild type	3.32	5.712	-2.392	1.436	4	19	2.356	92
							elav>trp?-RNAi vs. elav>w1118	3.32	5.957	-2.637	1.568	4	9	2.377	92
							elav>trp?-RNAi vs. trp?-RNAi>w1118	3.32	6.035	-2.715	1.507	4	12	2.548	92
							elav>trp?-RNAi vs. trp?1/Df(2)ED1109; trp?GR	3.32	5.614	-2.294	1.544	4	10	2.101	92
							elav>trp?-RNAi vs. trp?1/trp?G4+hyperforin	3.32	5.478	-2.158	1.524	4	11	2.003	92
							wild type vs. elav>w1118	5.712	5.957	-0.2451	1.056	19	9	0.3282	92
							wild type vs. trp?-RNAi>w1118	5.712	6.035	-0.3234	0.9624	19	12	0.4752	92
							wild type vs. trp?1/Df(2)ED1109; trp?GR	5.712	5.614	0.09758	1.02	19	10	0.1353	92
							wild type vs. trp?1/trp?G4+hyperforin	5.712	5.478	0.2334	0.9889	19	11	0.3338	92
							elav>w1118 vs. trp?-RNAi>w1118	5.957	6.035	-0.07833	1.151	9	12	0.09625	92
							elav>w1118 vs. trp?1/Df(2)ED1109; trp?GR	5.957	5.614	0.3427	1.199	9	10	0.4041	92
							elav>w1118 vs. trp?1/trp?G4+hyperforin	5.957	5.478	0.4785	1.173	9	11	0.5768	92
							trp?-RNAi>w1118 vs. trp?1/Df(2)ED1109; trp?GR	6.035	5.614	0.421	1.118	12	10	0.5328	92
							trp?-RNAi>w1118 vs. trp?1/trp?G4+hyperforin	6.035	5.478	0.5568	1.089	12	11	0.7228	92
							trp?1/Df(2)ED1109; trp?GR vs. trp?1/trp?G4+hyperforin	5.614	5.478	0.1358	1.14	10	11	0.1684	92

## Sheet: Figure 1c
Ordinary one-way ANOVA							Ordinary one-way ANOVA
ANOVA results							Multiple Comparisons per family
Table Analyzed	Data 1						Number of families	1
Data sets analyzed	A-H						Number of comparisons per family	28
							Alpha	0.05
ANOVA summary
F	3.409						Tukey's multiple comparisons test	Mean Diff,	95,00% CI of diff,	Below threshold?	Summary	Adjusted P Value
P value	0.0022						trpγ1/trpγG4 vs. trpγ1/Df(2)ED1109	-0.0226	-0,09375 to 0,04855	No	ns	0.9767	A-B
P value summary	**						trpγ1/trpγG4 vs. elav>trpγRNAi	-0.00197	-0,08407 to 0,08013	No	ns	>0,9999	A-C
Significant diff. among means (P < 0.05)?	Yes						trpγ1/trpγG4 vs. wild type	0.05886	-0,007258 to 0,1250	No	ns	0.1194	A-D
R squared	0.1531						trpγ1/trpγG4 vs. elav>w1118	0.05157	-0,02478 to 0,1279	No	ns	0.4329	A-E
							trpγ1/trpγG4 vs. trpγ-RNAi>w1118	0.06438	-0,009109 to 0,1379	No	ns	0.1323	A-F
Brown-Forsythe test							trpγ1/trpγG4 vs. trpγ1/Df(2)ED1109;trpγGR	0.03796	-0,04414 to 0,1201	No	ns	0.8446	A-G
F (DFn, DFd)	1,301 (7, 132)						trpγ1/trpγG4 vs. trpγ1/trpγG4+hyperforin	0.04122	-0,03513 to 0,1176	No	ns	0.7109	A-H
P value	0.2545						trpγ1/Df(2)ED1109 vs. elav>trpγRNAi	0.02063	-0,06557 to 0,1068	No	ns	0.9957	B-C
P value summary	ns						trpγ1/Df(2)ED1109 vs. wild type	0.08147	0,01032 to 0,1526	Yes	*	0.0131	B-D
Are SDs significantly different (P < 0.05)?	No						trpγ1/Df(2)ED1109 vs. elav>w1118	0.07418	-0,006569 to 0,1549	No	ns	0.0965	B-E
							trpγ1/Df(2)ED1109 vs. trpγ-RNAi>w1118	0.08698	0,008938 to 0,1650	Yes	*	0.0177	B-F
Bartlett's test							trpγ1/Df(2)ED1109 vs. trpγ1/Df(2)ED1109;trpγGR	0.06056	-0,02564 to 0,1468	No	ns	0.3804	B-G
Bartlett's statistic (corrected)	21.75						trpγ1/Df(2)ED1109 vs. trpγ1/trpγG4+hyperforin	0.06382	-0,01692 to 0,1446	No	ns	0.2337	B-H
P value	0.0028						elav>trpγRNAi vs. wild type	0.06083	-0,02126 to 0,1429	No	ns	0.3112	C-D
P value summary	**						elav>trpγRNAi vs. elav>w1118	0.05354	-0,03700 to 0,1441	No	ns	0.6067	C-E
Are SDs significantly different (P < 0.05)?	Yes						elav>trpγRNAi vs. trpγ-RNAi>w1118	0.06635	-0,02179 to 0,1545	No	ns	0.2915	C-F
							elav>trpγRNAi vs. trpγ1/Df(2)ED1109;trpγGR	0.03993	-0,05551 to 0,1354	No	ns	0.9016	C-G
ANOVA table	SS	DF	MS	F (DFn, DFd)	P value		elav>trpγRNAi vs. trpγ1/trpγG4+hyperforin	0.04319	-0,04735 to 0,1337	No	ns	0.8223	C-H
Treatment (between columns)	0.1375	7	0.01964	F (7, 132) = 3,409	P=0,0022		wild type vs. elav>w1118	-0.007291	-0,08364 to 0,06906	No	ns	>0,9999	D-E
Residual (within columns)	0.7604	132	0.00576				wild type vs. trpγ-RNAi>w1118	0.005517	-0,06797 to 0,07901	No	ns	>0,9999	D-F
Total	0.8979	139					wild type vs. trpγ1/Df(2)ED1109;trpγGR	-0.02091	-0,1030 to 0,06119	No	ns	0.9937	D-G
							wild type vs. trpγ1/trpγG4+hyperforin	-0.01765	-0,09400 to 0,05871	No	ns	0.9965	D-H
Data summary							elav>w1118 vs. trpγ-RNAi>w1118	0.01281	-0,07001 to 0,09562	No	ns	0.9997	E-F
Number of treatments (columns)	8						elav>w1118 vs. trpγ1/Df(2)ED1109;trpγGR	-0.01362	-0,1042 to 0,07692	No	ns	0.9998	E-G
Number of values (total)	140						elav>w1118 vs. trpγ1/trpγG4+hyperforin	-0.01035	-0,09572 to 0,07501	No	ns	>0,9999	E-H
							trpγ-RNAi>w1118 vs. trpγ1/Df(2)ED1109;trpγGR	-0.02642	-0,1146 to 0,06172	No	ns	0.9833	F-G
							trpγ-RNAi>w1118 vs. trpγ1/trpγG4+hyperforin	-0.02316	-0,1060 to 0,05965	No	ns	0.9889	F-H
							trpγ1/Df(2)ED1109;trpγGR vs. trpγ1/trpγG4+hyperforin	0.003262	-0,08728 to 0,09380	No	ns	>0,9999	G-H
							Test details	Mean 1	Mean 2	Mean Diff,	SE of diff,	n1	n2	q	DF
							trpγ1/trpγG4 vs. trpγ1/Df(2)ED1109	0.9394	0.962	-0.0226	0.0231	25	19	1.384	132
							trpγ1/trpγG4 vs. elav>trpγRNAi	0.9394	0.9414	-0.00197	0.02665	25	12	0.1045	132
							trpγ1/trpγG4 vs. wild type	0.9394	0.8805	0.05886	0.02147	25	25	3.878	132
							trpγ1/trpγG4 vs. elav>w1118	0.9394	0.8878	0.05157	0.02479	25	15	2.942	132
							trpγ1/trpγG4 vs. trpγ-RNAi>w1118	0.9394	0.875	0.06438	0.02386	25	17	3.816	132
							trpγ1/trpγG4 vs. trpγ1/Df(2)ED1109;trpγGR	0.9394	0.9014	0.03796	0.02665	25	12	2.014	132
							trpγ1/trpγG4 vs. trpγ1/trpγG4+hyperforin	0.9394	0.8982	0.04122	0.02479	25	15	2.352	132
							trpγ1/Df(2)ED1109 vs. elav>trpγRNAi	0.962	0.9414	0.02063	0.02799	19	12	1.043	132
							trpγ1/Df(2)ED1109 vs. wild type	0.962	0.8805	0.08147	0.0231	19	25	4.988	132
							trpγ1/Df(2)ED1109 vs. elav>w1118	0.962	0.8878	0.07418	0.02621	19	15	4.002	132
							trpγ1/Df(2)ED1109 vs. trpγ-RNAi>w1118	0.962	0.875	0.08698	0.02534	19	17	4.855	132
							trpγ1/Df(2)ED1109 vs. trpγ1/Df(2)ED1109;trpγGR	0.962	0.9014	0.06056	0.02799	19	12	3.06	132
							trpγ1/Df(2)ED1109 vs. trpγ1/trpγG4+hyperforin	0.962	0.8982	0.06382	0.02621	19	15	3.443	132
							elav>trpγRNAi vs. wild type	0.9414	0.8805	0.06083	0.02665	12	25	3.228	132
							elav>trpγRNAi vs. elav>w1118	0.9414	0.8878	0.05354	0.0294	12	15	2.576	132
							elav>trpγRNAi vs. trpγ-RNAi>w1118	0.9414	0.875	0.06635	0.02862	12	17	3.279	132
							elav>trpγRNAi vs. trpγ1/Df(2)ED1109;trpγGR	0.9414	0.9014	0.03993	0.03099	12	12	1.822	132
							elav>trpγRNAi vs. trpγ1/trpγG4+hyperforin	0.9414	0.8982	0.04319	0.0294	12	15	2.078	132
							wild type vs. elav>w1118	0.8805	0.8878	-0.007291	0.02479	25	15	0.416	132
							wild type vs. trpγ-RNAi>w1118	0.8805	0.875	0.005517	0.02386	25	17	0.327	132
							wild type vs. trpγ1/Df(2)ED1109;trpγGR	0.8805	0.9014	-0.02091	0.02665	25	12	1.109	132
							wild type vs. trpγ1/trpγG4+hyperforin	0.8805	0.8982	-0.01765	0.02479	25	15	1.007	132
							elav>w1118 vs. trpγ-RNAi>w1118	0.8878	0.875	0.01281	0.02689	15	17	0.6737	132
							elav>w1118 vs. trpγ1/Df(2)ED1109;trpγGR	0.8878	0.9014	-0.01362	0.0294	15	12	0.6551	132
							elav>w1118 vs. trpγ1/trpγG4+hyperforin	0.8878	0.8982	-0.01035	0.02771	15	15	0.5284	132
							trpγ-RNAi>w1118 vs. trpγ1/Df(2)ED1109;trpγGR	0.875	0.9014	-0.02642	0.02862	17	12	1.306	132
							trpγ-RNAi>w1118 vs. trpγ1/trpγG4+hyperforin	0.875	0.8982	-0.02316	0.02689	17	15	1.218	132
							trpγ1/Df(2)ED1109;trpγGR vs. trpγ1/trpγG4+hyperforin	0.9014	0.8982	0.003262	0.0294	12	15	0.1569	132

## Sheet: Figure 1d
Table Analyzed	Contingency: Prospective data (chi-square test)						Table Analyzed	Contingency: Prospective data (chi-square test)				Table Analyzed	Contingency: Prospective data (chi-square test)					Table Analyzed	Contingency: Prospective data (chi-square test)					Table Analyzed	Contingency: Prospective data (chi-square test)					Table Analyzed	Contingency: Prospective data (chi-square test)					Table Analyzed	Contingency: Prospective data (chi-square test)					Table Analyzed	Contingency: Prospective data (chi-square test)					Table Analyzed	Contingency: Prospective data (chi-square test)
P value and statistical significance							P value and statistical significance					P value and statistical significance						P value and statistical significance						P value and statistical significance						P value and statistical significance						P value and statistical significance						P value and statistical significance						P value and statistical significance
Test	Fisher's exact test						Test	Fisher's exact test				Test	Fisher's exact test					Test	Fisher's exact test					Test	Fisher's exact test					Test	Fisher's exact test					Test	Fisher's exact test					Test	Fisher's exact test					Test	Fisher's exact test
P value	0.6671						P value	0.2104				P value	0.0121					P value	0.0157					P value	0.0272					P value	0.0403					P value	0.0464					P value	0.064					P value	0.1827
P value summary	ns						P value summary	ns				P value summary	*					P value summary	*					P value summary	*					P value summary	*					P value summary	*					P value summary	ns					P value summary	ns
One- or two-sided	Two-sided						One- or two-sided	Two-sided				One- or two-sided	Two-sided					One- or two-sided	Two-sided					One- or two-sided	Two-sided					One- or two-sided	Two-sided					One- or two-sided	Two-sided					One- or two-sided	Two-sided					One- or two-sided	Two-sided
Statistically significant (P < 0.05)?	No						Statistically significant (P < 0.05)?	No				Statistically significant (P < 0.05)?	Yes					Statistically significant (P < 0.05)?	Yes					Statistically significant (P < 0.05)?	Yes					Statistically significant (P < 0.05)?	Yes					Statistically significant (P < 0.05)?	Yes					Statistically significant (P < 0.05)?	No					Statistically significant (P < 0.05)?	No
Data analyzed	trpγ1/trpγG4	wild type	Total				Data analyzed	trpγ1/Df(2)ED1109	wild type	Total		Data analyzed	trpγ1/trpγG4	wild type	Total			Data analyzed	trpγ1/Df(2)ED1109	wild type	Total			Data analyzed	trpγ1/trpγG4	trpγ1/Df(2)ED1109;trpγGR	Total			Data analyzed	trpγ1/trpγG4	trpγ1/trpγG4+hyperforin	Total			Data analyzed	trpγ1/Df(2)ED1109	trpγ1/Df(2)ED1109;trpγGR	Total			Data analyzed	trpγ1/Df(2)ED1109	trpγ1/trpγG4+hyperforin	Total			Data analyzed	elav>trpγRNAi
licking	21	23	44				licking	14	23	37		attempted copulation	13	22	35			attempted copulation	10	22	32			attempted copulation	13	11	24			attempted copulation	13	13	26			attempted copulation	10	11	21			attempted copulation	10	13	23			attempted copulation	8
Never licking	4	2	6				Never licking	5	2	7		Never attempted copulation	12	3	15			Never attempted copulation	9	3	12			Never attempted copulation	12	1	13			Never attempted copulation	12	2	14			Never attempted copulation	9	1	10			Never attempted copulation	9	2	11			Never attempted copulation	4
Total	25	25	50				Total	19	25	44		Total	25	25	50			Total	19	25	44			Total	25	12	37			Total	25	15	40			Total	19	12	31			Total	19	15	34			Total	12
Percentage of row total	trpγ1/trpγG4	wild type					Percentage of row total	trpγ1/Df(2)ED1109	wild type			Percentage of row total	trpγ1/trpγG4	wild type				Percentage of row total	trpγ1/Df(2)ED1109	wild type				Percentage of row total	trpγ1/trpγG4	trpγ1/Df(2)ED1109;trpγGR				Percentage of row total	trpγ1/trpγG4	trpγ1/trpγG4+hyperforin				Percentage of row total	trpγ1/Df(2)ED1109	trpγ1/Df(2)ED1109;trpγGR				Percentage of row total	trpγ1/Df(2)ED1109	trpγ1/trpγG4+hyperforin				Percentage of row total	elav>trpγRNAi
licking	47,73%	52,27%					licking	37,84%	62,16%			attempted copulation	37,14%	62,86%				attempted copulation	31,25%	68,75%				attempted copulation	54,17%	45,83%				attempted copulation	50,00%	50,00%				attempted copulation	47,62%	52,38%				attempted copulation	43,48%	56,52%				attempted copulation	26,67%
Never licking	66,67%	33,33%					Never licking	71,43%	28,57%			Never attempted copulation	80,00%	20,00%				Never attempted copulation	75,00%	25,00%				Never attempted copulation	92,31%	7,69%				Never attempted copulation	85,71%	14,29%				Never attempted copulation	90,00%	10,00%				Never attempted copulation	81,82%	18,18%				Never attempted copulation	57,14%
Percentage of column total	trpγ1/trpγG4	wild type					Percentage of column total	trpγ1/Df(2)ED1109	wild type			Percentage of column total	trpγ1/trpγG4	wild type				Percentage of column total	trpγ1/Df(2)ED1109	wild type				Percentage of column total	trpγ1/trpγG4	trpγ1/Df(2)ED1109;trpγGR				Percentage of column total	trpγ1/trpγG4	trpγ1/trpγG4+hyperforin				Percentage of column total	trpγ1/Df(2)ED1109	trpγ1/Df(2)ED1109;trpγGR				Percentage of column total	trpγ1/Df(2)ED1109	trpγ1/trpγG4+hyperforin				Percentage of column total	elav>trpγRNAi
licking	84,00%	92,00%					licking	73,68%	92,00%			attempted copulation	52,00%	88,00%				attempted copulation	52,63%	88,00%				attempted copulation	52,00%	91,67%				attempted copulation	52,00%	86,67%				attempted copulation	52,63%	91,67%				attempted copulation	52,63%	86,67%				attempted copulation	66,67%
Never licking	16,00%	8,00%					Never licking	26,32%	8,00%			Never attempted copulation	48,00%	12,00%				Never attempted copulation	47,37%	12,00%				Never attempted copulation	48,00%	8,33%				Never attempted copulation	48,00%	13,33%				Never attempted copulation	47,37%	8,33%				Never attempted copulation	47,37%	13,33%				Never attempted copulation	33,33%
Percentage of grand total	trpγ1/trpγG4	wild type					Percentage of grand total	trpγ1/Df(2)ED1109	wild type			Percentage of grand total	trpγ1/trpγG4	wild type				Percentage of grand total	trpγ1/Df(2)ED1109	wild type				Percentage of grand total	trpγ1/trpγG4	trpγ1/Df(2)ED1109;trpγGR				Percentage of grand total	trpγ1/trpγG4	trpγ1/trpγG4+hyperforin				Percentage of grand total	trpγ1/Df(2)ED1109	trpγ1/Df(2)ED1109;trpγGR				Percentage of grand total	trpγ1/Df(2)ED1109	trpγ1/trpγG4+hyperforin				Percentage of grand total	elav>trpγRNAi
licking	42,00%	46,00%					licking	31,82%	52,27%			attempted copulation	26,00%	44,00%				attempted copulation	22,73%	50,00%				attempted copulation	35,14%	29,73%				attempted copulation	32,50%	32,50%				attempted copulation	32,26%	35,48%				attempted copulation	29,41%	38,24%				attempted copulation	21,62%
Never licking	8,00%	4,00%					Never licking	11,36%	4,55%			Never attempted copulation	24,00%	6,00%				Never attempted copulation	20,45%	6,82%				Never attempted copulation	32,43%	2,70%				Never attempted copulation	30,00%	5,00%				Never attempted copulation	29,03%	3,23%				Never attempted copulation	26,47%	5,88%				Never attempted copulation	10,81%
[truncated: 10 more columns]

## Sheet: Figure 1e
Ordinary one-way ANOVA							Ordinary one-way ANOVA
ANOVA results							Multiple Comparisons per family
Table Analyzed	Data 1						Number of families	1
Data sets analyzed	A-H						Number of comparisons per family	28
							Alpha	0.05
ANOVA summary
F	6.182						Tukey's multiple comparisons test	Mean Diff,	95,00% CI of diff,	Below threshold?	Summary	Adjusted P Value
P value	<0,0001						trp?1/trp?G4 vs. trp?1/Df(2)ED1109	-15.99	-66,92 to 34,94	No	ns	0.9776	A-B
P value summary	****						trp?1/trp?G4 vs. elav>trp?-RNAi	-2.926	-56,85 to 50,99	No	ns	>0,9999	A-C
Significant diff. among means (P < 0.05)?	Yes						trp?1/trp?G4 vs. wild type	47.13	1,373 to 92,88	Yes	*	0.0386	A-D
R squared	0.288						trp?1/trp?G4 vs. elav>w1118	43.45	-11,78 to 98,67	No	ns	0.2367	A-E
							trp?1/trp?G4 vs. trp?-RNAi>w1118	39.4	-17,35 to 96,15	No	ns	0.3926	A-F
Brown-Forsythe test							trp?1/trp?G4 vs. trp?1/Df(2)ED1109;trp?GR	54.56	1,766 to 107,3	Yes	*	0.0375	A-G
F (DFn, DFd)	5,805 (7, 107)						trp?1/trp?G4 vs. trp?1/trp?G4+hyperforin	55.58	4,651 to 106,5	Yes	*	0.0222	A-H
P value	<0,0001						trp?1/Df(2)ED1109 vs. elav>trp?-RNAi	13.06	-40,02 to 66,15	No	ns	0.9947	B-C
P value summary	****						trp?1/Df(2)ED1109 vs. wild type	63.11	18,35 to 107,9	Yes	***	0.0008	B-D
Are SDs significantly different (P < 0.05)?	Yes						trp?1/Df(2)ED1109 vs. elav>w1118	59.44	5,030 to 113,8	Yes	*	0.022	B-E
							trp?1/Df(2)ED1109 vs. trp?-RNAi>w1118	55.39	-0,5679 to 111,3	No	ns	0.0544	B-F
Bartlett's test							trp?1/Df(2)ED1109 vs. trp?1/Df(2)ED1109;trp?GR	70.55	18,61 to 122,5	Yes	**	0.0014	B-G
Bartlett's statistic (corrected)	80.05						trp?1/Df(2)ED1109 vs. trp?1/trp?G4+hyperforin	71.57	21,53 to 121,6	Yes	***	0.0006	B-H
P value	<0,0001						elav>trp?-RNAi vs. wild type	50.05	1,917 to 98,19	Yes	*	0.0355	C-D
P value summary	****						elav>trp?-RNAi vs. elav>w1118	46.37	-10,84 to 103,6	No	ns	0.2042	C-E
Are SDs significantly different (P < 0.05)?	Yes						elav>trp?-RNAi vs. trp?-RNAi>w1118	42.32	-16,36 to 101,0	No	ns	0.3427	C-F
							elav>trp?-RNAi vs. trp?1/Df(2)ED1109;trp?GR	57.48	2,615 to 112,4	Yes	*	0.0331	C-G
ANOVA table	SS	DF	MS	F (DFn, DFd)	P value		elav>trp?-RNAi vs. trp?1/trp?G4+hyperforin	58.51	5,427 to 111,6	Yes	*	0.0201	C-H
Treatment (between columns)	85046	7	12149	F (7, 107) = 6,182	P<0,0001		wild type vs. elav>w1118	-3.677	-53,27 to 45,91	No	ns	>0,9999	D-E
Residual (within columns)	210277	107	1965				wild type vs. trp?-RNAi>w1118	-7.728	-59,01 to 43,56	No	ns	0.9998	D-F
Total	295322	114					wild type vs. trp?1/Df(2)ED1109;trp?GR	7.432	-39,43 to 54,30	No	ns	0.9997	D-G
							wild type vs. trp?1/trp?G4+hyperforin	8.459	-36,30 to 53,22	No	ns	0.999	D-H
Data summary							elav>w1118 vs. trp?-RNAi>w1118	-4.051	-63,94 to 55,83	No	ns	>0,9999	E-F
Number of treatments (columns)	8						elav>w1118 vs. trp?1/Df(2)ED1109;trp?GR	11.11	-45,04 to 67,26	No	ns	0.9987	E-G
Number of values (total)	115						elav>w1118 vs. trp?1/trp?G4+hyperforin	12.14	-42,27 to 66,54	No	ns	0.9971	E-H
							trp?-RNAi>w1118 vs. trp?1/Df(2)ED1109;trp?GR	15.16	-42,49 to 72,81	No	ns	0.9921	F-G
							trp?-RNAi>w1118 vs. trp?1/trp?G4+hyperforin	16.19	-39,77 to 72,14	No	ns	0.986	F-H
							trp?1/Df(2)ED1109;trp?GR vs. trp?1/trp?G4+hyperforin	1.027	-50,91 to 52,96	No	ns	>0,9999	G-H
							Test details	Mean 1	Mean 2	Mean Diff,	SE of diff,	n1	n2	q	DF
							trp?1/trp?G4 vs. trp?1/Df(2)ED1109	84.56	100.5	-15.99	16.47	14	15	1.373	107
							trp?1/trp?G4 vs. elav>trp?-RNAi	84.56	87.48	-2.926	17.44	14	12	0.2373	107
							trp?1/trp?G4 vs. wild type	84.56	37.43	47.13	14.8	14	25	4.504	107
							trp?1/trp?G4 vs. elav>w1118	84.56	41.11	43.45	17.86	14	11	3.44	107
							trp?1/trp?G4 vs. trp?-RNAi>w1118	84.56	45.16	39.4	18.35	14	10	3.036	107
							trp?1/trp?G4 vs. trp?1/Df(2)ED1109;trp?GR	84.56	30	54.56	17.07	14	13	4.519	107
							trp?1/trp?G4 vs. trp?1/trp?G4+hyperforin	84.56	28.97	55.58	16.47	14	15	4.772	107
							trp?1/Df(2)ED1109 vs. elav>trp?-RNAi	100.5	87.48	13.06	17.17	15	12	1.076	107
							trp?1/Df(2)ED1109 vs. wild type	100.5	37.43	63.11	14.48	15	25	6.165	107
							trp?1/Df(2)ED1109 vs. elav>w1118	100.5	41.11	59.44	17.6	15	11	4.777	107
							trp?1/Df(2)ED1109 vs. trp?-RNAi>w1118	100.5	45.16	55.39	18.1	15	10	4.328	107
							trp?1/Df(2)ED1109 vs. trp?1/Df(2)ED1109;trp?GR	100.5	30	70.55	16.8	15	13	5.939	107
							trp?1/Df(2)ED1109 vs. trp?1/trp?G4+hyperforin	100.5	28.97	71.57	16.19	15	15	6.253	107
							elav>trp?-RNAi vs. wild type	87.48	37.43	50.05	15.57	12	25	4.547	107
							elav>trp?-RNAi vs. elav>w1118	87.48	41.11	46.37	18.5	12	11	3.544	107
							elav>trp?-RNAi vs. trp?-RNAi>w1118	87.48	45.16	42.32	18.98	12	10	3.153	107
							elav>trp?-RNAi vs. trp?1/Df(2)ED1109;trp?GR	87.48	30	57.48	17.75	12	13	4.581	107
							elav>trp?-RNAi vs. trp?1/trp?G4+hyperforin	87.48	28.97	58.51	17.17	12	15	4.819	107
							wild type vs. elav>w1118	37.43	41.11	-3.677	16.04	25	11	0.3242	107
							wild type vs. trp?-RNAi>w1118	37.43	45.16	-7.728	16.59	25	10	0.6589	107
							wild type vs. trp?1/Df(2)ED1109;trp?GR	37.43	30	7.432	15.16	25	13	0.6934	107
							wild type vs. trp?1/trp?G4+hyperforin	37.43	28.97	8.459	14.48	25	15	0.8262	107
							elav>w1118 vs. trp?-RNAi>w1118	41.11	45.16	-4.051	19.37	11	10	0.2958	107
							elav>w1118 vs. trp?1/Df(2)ED1109;trp?GR	41.11	30	11.11	18.16	11	13	0.8651	107
							elav>w1118 vs. trp?1/trp?G4+hyperforin	41.11	28.97	12.14	17.6	11	15	0.9753	107
							trp?-RNAi>w1118 vs. trp?1/Df(2)ED1109;trp?GR	45.16	30	15.16	18.65	10	13	1.15	107
							trp?-RNAi>w1118 vs. trp?1/trp?G4+hyperforin	45.16	28.97	16.19	18.1	10	15	1.265	107
							trp?1/Df(2)ED1109;trp?GR vs. trp?1/trp?G4+hyperforin	30	28.97	1.027	16.8	13	15	0.08643	107

## Sheet: Figure 1f
Ordinary one-way ANOVA							Ordinary one-way ANOVA
ANOVA results							Multiple Comparisons per family
Table Analyzed	Data 1						Number of families	1
Data sets analyzed	A-H						Number of comparisons per family	28
							Alpha	0.05
ANOVA summary
F	1.483						Tukey's multiple comparisons test	Mean Diff,	95,00% CI of diff,	Below threshold?	Summary	Adjusted P Value
P value	0.1914						trp?1/trp?G4 vs. trp?1/Df(2)ED1109	1.219	-3,500 to 5,938	No	ns	0.9918	A-B
P value summary	ns						trp?1/trp?G4 vs. elav>trp?-RNAi	3.528	-1,852 to 8,908	No	ns	0.4512	A-C
Significant diff. among means (P < 0.05)?	No						trp?1/trp?G4 vs. wild type	1.281	-2,342 to 4,904	No	ns	0.9517	A-D
R squared	0.1518						trp?1/trp?G4 vs. elav>w1118	1.503	-2,717 to 5,724	No	ns	0.9498	A-E
							trp?1/trp?G4 vs. trp?-RNAi>w1118	-1.476	-6,195 to 3,243	No	ns	0.975	A-F
Brown-Forsythe test							trp?1/trp?G4 vs. trp?1/Df(2)ED1109/trp?GR	1.882	-2,468 to 6,233	No	ns	0.8711	A-G
F (DFn, DFd)	0,4316 (7, 58)						trp?1/trp?G4 vs. trp?1/trp?G4+hyperforin	1.86	-3,134 to 6,854	No	ns	0.9369	A-H
P value	0.8785						trp?1/Df(2)ED1109 vs. elav>trp?-RNAi	2.309	-3,470 to 8,089	No	ns	0.9109	B-C
P value summary	ns						trp?1/Df(2)ED1109 vs. wild type	0.06175	-4,131 to 4,255	No	ns	>0,9999	B-D
Are SDs significantly different (P < 0.05)?	No						trp?1/Df(2)ED1109 vs. elav>w1118	0.2844	-4,434 to 5,003	No	ns	>0,9999	B-E
							trp?1/Df(2)ED1109 vs. trp?-RNAi>w1118	-2.695	-7,864 to 2,474	No	ns	0.7249	B-F
Bartlett's test							trp?1/Df(2)ED1109 vs. trp?1/Df(2)ED1109/trp?GR	0.6633	-4,172 to 5,499	No	ns	0.9999	B-G
Bartlett's statistic (corrected)	2.85						trp?1/Df(2)ED1109 vs. trp?1/trp?G4+hyperforin	0.6413	-4,780 to 6,063	No	ns	>0,9999	B-H
P value	0.8985						elav>trp?-RNAi vs. wild type	-2.247	-7,173 to 2,678	No	ns	0.8373	C-D
P value summary	ns						elav>trp?-RNAi vs. elav>w1118	-2.025	-7,405 to 3,356	No	ns	0.9335	C-E
Are SDs significantly different (P < 0.05)?	No						elav>trp?-RNAi vs. trp?-RNAi>w1118	-5.004	-10,78 to 0,7752	No	ns	0.1366	C-F
							elav>trp?-RNAi vs. trp?1/Df(2)ED1109/trp?GR	-1.646	-7,129 to 3,837	No	ns	0.9802	C-G
ANOVA table	SS	DF	MS	F (DFn, DFd)	P value		elav>trp?-RNAi vs. trp?1/trp?G4+hyperforin	-1.668	-7,674 to 4,338	No	ns	0.9874	C-H
Treatment (between columns)	84.17	7	12.02	F (7, 58) = 1,483	P=0,1914		wild type vs. elav>w1118	0.2227	-3,400 to 3,846	No	ns	>0,9999	D-E
Residual (within columns)	470.3	58	8.109				wild type vs. trp?-RNAi>w1118	-2.757	-6,950 to 1,436	No	ns	0.4477	D-F
Total	554.5	65					wild type vs. trp?1/Df(2)ED1109/trp?GR	0.6016	-3,172 to 4,375	No	ns	0.9996	D-G
							wild type vs. trp?1/trp?G4+hyperforin	0.5796	-3,921 to 5,080	No	ns	>0,9999	D-H
Data summary							elav>w1118 vs. trp?-RNAi>w1118	-2.979	-7,698 to 1,739	No	ns	0.5004	E-F
Number of treatments (columns)	8						elav>w1118 vs. trp?1/Df(2)ED1109/trp?GR	0.3789	-3,972 to 4,729	No	ns	>0,9999	E-G
Number of values (total)	66						elav>w1118 vs. trp?1/trp?G4+hyperforin	0.3569	-4,637 to 5,351	No	ns	>0,9999	E-H
							trp?-RNAi>w1118 vs. trp?1/Df(2)ED1109/trp?GR	3.358	-1,477 to 8,194	No	ns	0.3765	F-G
							trp?-RNAi>w1118 vs. trp?1/trp?G4+hyperforin	3.336	-2,085 to 8,758	No	ns	0.5335	F-H
							trp?1/Df(2)ED1109/trp?GR vs. trp?1/trp?G4+hyperforin	-0.022	-5,126 to 5,082	No	ns	>0,9999	G-H
							Test details	Mean 1	Mean 2	Mean Diff,	SE of diff,	n1	n2	q	DF
							trp?1/trp?G4 vs. trp?1/Df(2)ED1109	6.992	5.773	1.219	1.501	9	6	1.149	58
							trp?1/trp?G4 vs. elav>trp?-RNAi	6.992	3.464	3.528	1.711	9	4	2.916	58
							trp?1/trp?G4 vs. wild type	6.992	5.712	1.281	1.152	9	19	1.572	58
							trp?1/trp?G4 vs. elav>w1118	6.992	5.489	1.503	1.342	9	9	1.584	58
							trp?1/trp?G4 vs. trp?-RNAi>w1118	6.992	8.468	-1.476	1.501	9	6	1.391	58
							trp?1/trp?G4 vs. trp?1/Df(2)ED1109/trp?GR	6.992	5.11	1.882	1.384	9	8	1.924	58
							trp?1/trp?G4 vs. trp?1/trp?G4+hyperforin	6.992	5.132	1.86	1.588	9	5	1.656	58
							trp?1/Df(2)ED1109 vs. elav>trp?-RNAi	5.773	3.464	2.309	1.838	6	4	1.777	58
							trp?1/Df(2)ED1109 vs. wild type	5.773	5.712	0.06175	1.334	6	19	0.06549	58
							trp?1/Df(2)ED1109 vs. elav>w1118	5.773	5.489	0.2844	1.501	6	9	0.268	58
							trp?1/Df(2)ED1109 vs. trp?-RNAi>w1118	5.773	8.468	-2.695	1.644	6	6	2.318	58
							trp?1/Df(2)ED1109 vs. trp?1/Df(2)ED1109/trp?GR	5.773	5.11	0.6633	1.538	6	8	0.61	58
							trp?1/Df(2)ED1109 vs. trp?1/trp?G4+hyperforin	5.773	5.132	0.6413	1.724	6	5	0.526	58
							elav>trp?-RNAi vs. wild type	3.464	5.712	-2.247	1.567	4	19	2.029	58
							elav>trp?-RNAi vs. elav>w1118	3.464	5.489	-2.025	1.711	4	9	1.673	58
							elav>trp?-RNAi vs. trp?-RNAi>w1118	3.464	8.468	-5.004	1.838	4	6	3.85	58
							elav>trp?-RNAi vs. trp?1/Df(2)ED1109/trp?GR	3.464	5.11	-1.646	1.744	4	8	1.335	58
							elav>trp?-RNAi vs. trp?1/trp?G4+hyperforin	3.464	5.132	-1.668	1.91	4	5	1.235	58
							wild type vs. elav>w1118	5.712	5.489	0.2227	1.152	19	9	0.2733	58
							wild type vs. trp?-RNAi>w1118	5.712	8.468	-2.757	1.334	19	6	2.924	58
							wild type vs. trp?1/Df(2)ED1109/trp?GR	5.712	5.11	0.6016	1.2	19	8	0.7089	58
							wild type vs. trp?1/trp?G4+hyperforin	5.712	5.132	0.5796	1.431	19	5	0.5727	58
							elav>w1118 vs. trp?-RNAi>w1118	5.489	8.468	-2.979	1.501	9	6	2.807	58
							elav>w1118 vs. trp?1/Df(2)ED1109/trp?GR	5.489	5.11	0.3789	1.384	9	8	0.3872	58
							elav>w1118 vs. trp?1/trp?G4+hyperforin	5.489	5.132	0.3569	1.588	9	5	0.3178	58
							trp?-RNAi>w1118 vs. trp?1/Df(2)ED1109/trp?GR	8.468	5.11	3.358	1.538	6	8	3.088	58
							trp?-RNAi>w1118 vs. trp?1/trp?G4+hyperforin	8.468	5.132	3.336	1.724	6	5	2.736	58
							trp?1/Df(2)ED1109/trp?GR vs. trp?1/trp?G4+hyperforin	5.11	5.132	-0.022	1.623	8	5	0.01917	58

## Sheet: Figure 1g
Ordinary one-way ANOVA							Ordinary one-way ANOVA
ANOVA results							Multiple Comparisons per family
Table Analyzed	Data 1						Number of families	1
Data sets analyzed	A-H						Number of comparisons per family	28
							Alpha	0.05
ANOVA summary
F	7.89						Tukey's multiple comparisons test	Mean Diff,	95,00% CI of diff,	Below threshold?	Summary	Adjusted P Value
P value	<0,0001						trp?1/trp?G4 vs. trp?1/Df(2)ED1109	-0.01217	-0,1768 to 0,1524	No	ns	>0,9999	A-B
P value summary	****						trp?1/trp?G4 vs. elav>trp?-RNAi	0.1863	0,01204 to 0,3605	Yes	*	0.0273	A-C
Significant diff. among means (P < 0.05)?	Yes						trp?1/trp?G4 vs. wild type	-0.105	-0,2528 to 0,04286	No	ns	0.3628	A-D
R squared	0.3404						trp?1/trp?G4 vs. elav>w1118	-0.09031	-0,2688 to 0,08815	No	ns	0.7701	A-E
							trp?1/trp?G4 vs. trp?-RNAi>w1118	-0.1329	-0,3163 to 0,05050	No	ns	0.3366	A-F
Brown-Forsythe test							trp?1/trp?G4 vs. trp?1/Df(2)ED1109;trp?GR	-0.1316	-0,3022 to 0,03897	No	ns	0.2592	A-G
F (DFn, DFd)	4,624 (7, 107)						trp?1/trp?G4 vs. trp?1/trp?G4+hyperforin	-0.1568	-0,3213 to 0,007844	No	ns	0.0739	A-H
P value	0.0001						trp?1/Df(2)ED1109 vs. elav>trp?-RNAi	0.1985	0,02691 to 0,3700	Yes	*	0.0119	B-C
P value summary	***						trp?1/Df(2)ED1109 vs. wild type	-0.09282	-0,2375 to 0,05184	No	ns	0.4975	B-D
Are SDs significantly different (P < 0.05)?	Yes						trp?1/Df(2)ED1109 vs. elav>w1118	-0.07814	-0,2540 to 0,09768	No	ns	0.867	B-E
							trp?1/Df(2)ED1109 vs. trp?-RNAi>w1118	-0.1207	-0,3015 to 0,06011	No	ns	0.4448	B-F
Bartlett's test							trp?1/Df(2)ED1109 vs. trp?1/Df(2)ED1109;trp?GR	-0.1195	-0,2873 to 0,04837	No	ns	0.3598	B-G
Bartlett's statistic (corrected)	69.68						trp?1/Df(2)ED1109 vs. trp?1/trp?G4+hyperforin	-0.1446	-0,3063 to 0,01715	No	ns	0.1154	B-H
P value	<0,0001						elav>trp?-RNAi vs. wild type	-0.2913	-0,4468 to -0,1357	Yes	****	<0,0001	C-D
P value summary	****						elav>trp?-RNAi vs. elav>w1118	-0.2766	-0,4615 to -0,09170	Yes	***	0.0003	C-E
Are SDs significantly different (P < 0.05)?	Yes						elav>trp?-RNAi vs. trp?-RNAi>w1118	-0.3192	-0,5088 to -0,1295	Yes	****	<0,0001	C-F
							elav>trp?-RNAi vs. trp?1/Df(2)ED1109;trp?GR	-0.3179	-0,4952 to -0,1406	Yes	****	<0,0001	C-G
ANOVA table	SS	DF	MS	F (DFn, DFd)	P value		elav>trp?-RNAi vs. trp?1/trp?G4+hyperforin	-0.343	-0,5146 to -0,1715	Yes	****	<0,0001	C-H
Treatment (between columns)	1.134	7	0.1619	F (7, 107) = 7,890	P<0,0001		wild type vs. elav>w1118	0.01468	-0,1456 to 0,1749	No	ns	>0,9999	D-E
Residual (within columns)	2.196	107	0.02052				wild type vs. trp?-RNAi>w1118	-0.02789	-0,1936 to 0,1378	No	ns	0.9995	D-F
Total	3.329	114					wild type vs. trp?1/Df(2)ED1109;trp?GR	-0.02664	-0,1781 to 0,1248	No	ns	0.9994	D-G
							wild type vs. trp?1/trp?G4+hyperforin	-0.05176	-0,1964 to 0,09290	No	ns	0.9542	D-H
Data summary							elav>w1118 vs. trp?-RNAi>w1118	-0.04258	-0,2361 to 0,1510	No	ns	0.9974	E-F
Number of treatments (columns)	8						elav>w1118 vs. trp?1/Df(2)ED1109;trp?GR	-0.04132	-0,2228 to 0,1401	No	ns	0.9967	E-G
Number of values (total)	115						elav>w1118 vs. trp?1/trp?G4+hyperforin	-0.06644	-0,2423 to 0,1094	No	ns	0.9391	E-H
							trp?-RNAi>w1118 vs. trp?1/Df(2)ED1109;trp?GR	0.001251	-0,1851 to 0,1876	No	ns	>0,9999	F-G
							trp?-RNAi>w1118 vs. trp?1/trp?G4+hyperforin	-0.02387	-0,2047 to 0,1570	No	ns	>0,9999	F-H
							trp?1/Df(2)ED1109;trp?GR vs. trp?1/trp?G4+hyperforin	-0.02512	-0,1930 to 0,1427	No	ns	0.9998	G-H
							Test details	Mean 1	Mean 2	Mean Diff,	SE of diff,	n1	n2	q	DF
							trp?1/trp?G4 vs. trp?1/Df(2)ED1109	0.7755	0.7877	-0.01217	0.05324	14	15	0.3233	107
							trp?1/trp?G4 vs. elav>trp?-RNAi	0.7755	0.5893	0.1863	0.05636	14	12	4.675	107
							trp?1/trp?G4 vs. wild type	0.7755	0.8805	-0.105	0.04782	14	25	3.105	107
							trp?1/trp?G4 vs. elav>w1118	0.7755	0.8659	-0.09031	0.05772	14	11	2.213	107
							trp?1/trp?G4 vs. trp?-RNAi>w1118	0.7755	0.9084	-0.1329	0.05931	14	10	3.168	107
							trp?1/trp?G4 vs. trp?1/Df(2)ED1109;trp?GR	0.7755	0.9072	-0.1316	0.05518	14	13	3.374	107
							trp?1/trp?G4 vs. trp?1/trp?G4+hyperforin	0.7755	0.9323	-0.1568	0.05324	14	15	4.164	107
							trp?1/Df(2)ED1109 vs. elav>trp?-RNAi	0.7877	0.5893	0.1985	0.05548	15	12	5.058	107
							trp?1/Df(2)ED1109 vs. wild type	0.7877	0.8805	-0.09282	0.04679	15	25	2.806	107
							trp?1/Df(2)ED1109 vs. elav>w1118	0.7877	0.8659	-0.07814	0.05687	15	11	1.943	107
							trp?1/Df(2)ED1109 vs. trp?-RNAi>w1118	0.7877	0.9084	-0.1207	0.05849	15	10	2.919	107
							trp?1/Df(2)ED1109 vs. trp?1/Df(2)ED1109;trp?GR	0.7877	0.9072	-0.1195	0.05429	15	13	3.112	107
							trp?1/Df(2)ED1109 vs. trp?1/trp?G4+hyperforin	0.7877	0.9323	-0.1446	0.05231	15	15	3.909	107
							elav>trp?-RNAi vs. wild type	0.5893	0.8805	-0.2913	0.05031	12	25	8.188	107
							elav>trp?-RNAi vs. elav>w1118	0.5893	0.8659	-0.2766	0.0598	12	11	6.541	107
							elav>trp?-RNAi vs. trp?-RNAi>w1118	0.5893	0.9084	-0.3192	0.06134	12	10	7.359	107
							elav>trp?-RNAi vs. trp?1/Df(2)ED1109;trp?GR	0.5893	0.9072	-0.3179	0.05735	12	13	7.84	107
							elav>trp?-RNAi vs. trp?1/trp?G4+hyperforin	0.5893	0.9323	-0.343	0.05548	12	15	8.744	107
							wild type vs. elav>w1118	0.8805	0.8659	0.01468	0.05183	25	11	0.4006	107
							wild type vs. trp?-RNAi>w1118	0.8805	0.9084	-0.02789	0.0536	25	10	0.7359	107
							wild type vs. trp?1/Df(2)ED1109;trp?GR	0.8805	0.9072	-0.02664	0.04899	25	13	0.7691	107
							wild type vs. trp?1/trp?G4+hyperforin	0.8805	0.9323	-0.05176	0.04679	25	15	1.565	107
							elav>w1118 vs. trp?-RNAi>w1118	0.8659	0.9084	-0.04258	0.06259	11	10	0.9619	107
							elav>w1118 vs. trp?1/Df(2)ED1109;trp?GR	0.8659	0.9072	-0.04132	0.05869	11	13	0.9958	107
							elav>w1118 vs. trp?1/trp?G4+hyperforin	0.8659	0.9323	-0.06644	0.05687	11	15	1.652	107
							trp?-RNAi>w1118 vs. trp?1/Df(2)ED1109;trp?GR	0.9084	0.9072	0.001251	0.06026	10	13	0.02937	107
							trp?-RNAi>w1118 vs. trp?1/trp?G4+hyperforin	0.9084	0.9323	-0.02387	0.05849	10	15	0.5772	107
							trp?1/Df(2)ED1109;trp?GR vs. trp?1/trp?G4+hyperforin	0.9072	0.9323	-0.02512	0.05429	13	15	0.6544	107

## Sheet: Figure 1h
Table Analyzed	Contingency: Prospective data (chi-square test)					Table Analyzed	Contingency: Prospective data (chi-square test)					Table Analyzed	Contingency: Prospective data (chi-square test)					Table Analyzed	Contingency: Prospective data (chi-square test)					Table Analyzed	Contingency: Prospective data (chi-square test)					Table Analyzed	Contingency: Prospective data (chi-square test)					Table Analyzed	Contingency: Prospective data (chi-square test)					Table Analyzed	Contingency: Prospective data (chi-square test)					Table Analyzed	Contingency: Prospective data (chi-square test)
P value and statistical significance						P value and statistical significance						P value and statistical significance						P value and statistical significance						P value and statistical significance						P value and statistical significance						P value and statistical significance						P value and statistical significance						P value and statistical significance
Test	Fisher's exact test					Test	Fisher's exact test					Test	Fisher's exact test					Test	Fisher's exact test					Test	Fisher's exact test					Test	Fisher's exact test					Test	Fisher's exact test					Test	Fisher's exact test					Test	Fisher's exact test
P value	0.3289					P value	0.0358					P value	0.0361					P value	0.5956					P value	0.6817					P value	<0,0001					P value	0.0003					P value	0.1281					P value	<0,0001
P value summary	ns					P value summary	*					P value summary	*					P value summary	ns					P value summary	ns					P value summary	****					P value summary	***					P value summary	ns					P value summary	****
One- or two-sided	Two-sided					One- or two-sided	Two-sided					One- or two-sided	Two-sided					One- or two-sided	Two-sided					One- or two-sided	Two-sided					One- or two-sided	Two-sided					One- or two-sided	Two-sided					One- or two-sided	Two-sided					One- or two-sided	Two-sided
Statistically significant (P < 0.05)?	No					Statistically significant (P < 0.05)?	Yes					Statistically significant (P < 0.05)?	Yes					Statistically significant (P < 0.05)?	No					Statistically significant (P < 0.05)?	No					Statistically significant (P < 0.05)?	Yes					Statistically significant (P < 0.05)?	Yes					Statistically significant (P < 0.05)?	No					Statistically significant (P < 0.05)?	Yes
Data analyzed	trpγ1/trpγG4	wild type	Total			Data analyzed	trpγ1/Df(2)ED1109	wild type	Total			Data analyzed	elav>trpγ-RNAi	elav>w1118	Total			Data analyzed	trpγ1/trpγG4	trpγ1/Df(2)ED1109;trpγGR	Total			Data analyzed	trpγ1/trpγG4	trpγ1/trpγG4+hyperforin	Total			Data analyzed	trpγ1/trpγG4	wild type	Total			Data analyzed	trpγ1/trpγG4	trpγ1/Df(2)ED1109;trpγGR	Total			Data analyzed	trpγ1/trpγG4	trpγ1/trpγG4+hyperforin	Total			Data analyzed	trpγ1/Df(2)ED1109
licking	11	23	34			licking	9	23	32			licking	4	9	13			licking	11	12	23			licking	11	10	21			attempted copulation	3	22	25			attempted copulation	3	12	15			attempted copulation	3	8	11			attempted copulation	3
Never licking	3	2	5			Never licking	6	2	8			Never licking	8	2	10			Never licking	3	1	4			Never licking	3	5	8			Never attempted copulation	11	3	14			Never attempted copulation	11	1	12			Never attempted copulation	11	7	18			Never attempted copulation	12
Total	14	25	39			Total	15	25	40			Total	12	11	23			Total	14	13	27			Total	14	15	29			Total	14	25	39			Total	14	13	27			Total	14	15	29			Total	15
Percentage of row total	trpγ1/trpγG4	wild type				Percentage of row total	trpγ1/Df(2)ED1109	wild type				Percentage of row total	elav>trpγ-RNAi	elav>w1118				Percentage of row total	trpγ1/trpγG4	trpγ1/Df(2)ED1109;trpγGR				Percentage of row total	trpγ1/trpγG4	trpγ1/trpγG4+hyperforin				Percentage of row total	trpγ1/trpγG4	wild type				Percentage of row total	trpγ1/trpγG4	trpγ1/Df(2)ED1109;trpγGR				Percentage of row total	trpγ1/trpγG4	trpγ1/trpγG4+hyperforin				Percentage of row total	trpγ1/Df(2)ED1109
licking	32,35%	67,65%				licking	28,13%	71,88%				licking	30,77%	69,23%				licking	47,83%	52,17%				licking	52,38%	47,62%				attempted copulation	12,00%	88,00%				attempted copulation	20,00%	80,00%				attempted copulation	27,27%	72,73%				attempted copulation	12,00%
Never licking	60,00%	40,00%				Never licking	75,00%	25,00%				Never licking	80,00%	20,00%				Never licking	75,00%	25,00%				Never licking	37,50%	62,50%				Never attempted copulation	78,57%	21,43%				Never attempted copulation	91,67%	8,33%				Never attempted copulation	61,11%	38,89%				Never attempted copulation	80,00%
Percentage of column total	trpγ1/trpγG4	wild type				Percentage of column total	trpγ1/Df(2)ED1109	wild type				Percentage of column total	elav>trpγ-RNAi	elav>w1118				Percentage of column total	trpγ1/trpγG4	trpγ1/Df(2)ED1109;trpγGR				Percentage of column total	trpγ1/trpγG4	trpγ1/trpγG4+hyperforin				Percentage of column total	trpγ1/trpγG4	wild type				Percentage of column total	trpγ1/trpγG4	trpγ1/Df(2)ED1109;trpγGR				Percentage of column total	trpγ1/trpγG4	trpγ1/trpγG4+hyperforin				Percentage of column total	trpγ1/Df(2)ED1109
licking	78,57%	92,00%				licking	60,00%	92,00%				licking	33,33%	81,82%				licking	78,57%	92,31%				licking	78,57%	66,67%				attempted copulation	21,43%	88,00%				attempted copulation	21,43%	92,31%				attempted copulation	21,43%	53,33%				attempted copulation	20,00%
Never licking	21,43%	8,00%				Never licking	40,00%	8,00%				Never licking	66,67%	18,18%				Never licking	21,43%	7,69%				Never licking	21,43%	33,33%				Never attempted copulation	78,57%	12,00%				Never attempted copulation	78,57%	7,69%				Never attempted copulation	78,57%	46,67%				Never attempted copulation	80,00%
Percentage of grand total	trpγ1/trpγG4	wild type				Percentage of grand total	trpγ1/Df(2)ED1109	wild type				Percentage of grand total	elav>trpγ-RNAi	elav>w1118				Percentage of grand total	trpγ1/trpγG4	trpγ1/Df(2)ED1109;trpγGR				Percentage of grand total	trpγ1/trpγG4	trpγ1/trpγG4+hyperforin				Percentage of grand total	trpγ1/trpγG4	wild type				Percentage of grand total	trpγ1/trpγG4	trpγ1/Df(2)ED1109;trpγGR				Percentage of grand total	trpγ1/trpγG4	trpγ1/trpγG4+hyperforin				Percentage of grand total	trpγ1/Df(2)ED1109
licking	28,21%	58,97%				licking	22,50%	57,50%				licking	17,39%	39,13%				licking	40,74%	44,44%				licking	37,93%	34,48%				attempted copulation	7,69%	56,41%				attempted copulation	11,11%	44,44%				attempted copulation	10,34%	27,59%				attempted copulation	7,50%
Never licking	7,69%	5,13%				Never licking	15,00%	5,00%				Never licking	34,78%	8,70%				Never licking	11,11%	3,70%				Never licking	10,34%	17,24%				Never attempted copulation	28,21%	7,69%				Never attempted copulation	40,74%	3,70%				Never attempted copulation	37,93%	24,14%				Never attempted copulation	30,00%
[truncated: 22 more columns]

## Sheet: Figure 1i
Ordinary one-way ANOVA							Ordinary one-way ANOVA
ANOVA results							Multiple Comparisons per family
Table Analyzed	Data 1						Number of families	1
Data sets analyzed	A-E						Number of comparisons per family	10
							Alpha	0.05
ANOVA summary
F	15.15						Tukey's multiple comparisons test	Mean Diff,	95,00% CI of diff,	Below threshold?	Summary	Adjusted P Value
P value	<0,0001						trp?1/trp?G4 vs. trp?1/Df(2)ED1109	-3.35	-19,06 to 12,36	No	ns	0.9754	A-B
P value summary	****						trp?1/trp?G4 vs. wild type	-30.73	-45,33 to -16,12	Yes	****	<0,0001	A-C
Significant diff. among means (P < 0.05)?	Yes						trp?1/trp?G4 vs. trp?1/Df(2)ED1109;trp?GR	-23.96	-41,48 to -6,442	Yes	**	0.0024	A-D
R squared	0.4404						trp?1/trp?G4 vs. trp?1/trp?G4+hyperforin	-35.09	-53,61 to -16,58	Yes	****	<0,0001	A-E
							trp?1/Df(2)ED1109 vs. wild type	-27.38	-41,74 to -13,01	Yes	****	<0,0001	B-C
Brown-Forsythe test							trp?1/Df(2)ED1109 vs. trp?1/Df(2)ED1109;trp?GR	-20.61	-37,93 to -3,295	Yes	*	0.0115	B-D
F (DFn, DFd)	4,268 (4, 77)						trp?1/Df(2)ED1109 vs. trp?1/trp?G4+hyperforin	-31.74	-50,07 to -13,42	Yes	****	<0,0001	B-E
P value	0.0036						wild type vs. trp?1/Df(2)ED1109;trp?GR	6.765	-9,552 to 23,08	No	ns	0.7749	C-D
P value summary	**						wild type vs. trp?1/trp?G4+hyperforin	-4.368	-21,75 to 13,02	No	ns	0.9555	C-E
Are SDs significantly different (P < 0.05)?	Yes						trp?1/Df(2)ED1109;trp?GR vs. trp?1/trp?G4+hyperforin	-11.13	-31,03 to 8,761	No	ns	0.5252	D-E
Bartlett's test							Test details	Mean 1	Mean 2	Mean Diff,	SE of diff,	n1	n2	q	DF
Bartlett's statistic (corrected)	25.45						trp?1/trp?G4 vs. trp?1/Df(2)ED1109	6.706	10.06	-3.35	5.625	17	18	0.8421	77
P value	<0,0001						trp?1/trp?G4 vs. wild type	6.706	37.43	-30.73	5.229	17	25	8.31	77
P value summary	****						trp?1/trp?G4 vs. trp?1/Df(2)ED1109;trp?GR	6.706	30.67	-23.96	6.271	17	12	5.403	77
Are SDs significantly different (P < 0.05)?	Yes						trp?1/trp?G4 vs. trp?1/trp?G4+hyperforin	6.706	41.8	-35.09	6.629	17	10	7.487	77
							trp?1/Df(2)ED1109 vs. wild type	10.06	37.43	-27.38	5.142	18	25	7.53	77
ANOVA table	SS	DF	MS	F (DFn, DFd)	P value		trp?1/Df(2)ED1109 vs. trp?1/Df(2)ED1109;trp?GR	10.06	30.67	-20.61	6.199	18	12	4.702	77
Treatment (between columns)	16768	4	4192	F (4, 77) = 15,15	P<0,0001		trp?1/Df(2)ED1109 vs. trp?1/trp?G4+hyperforin	10.06	41.8	-31.74	6.56	18	10	6.843	77
Residual (within columns)	21303	77	276.7				wild type vs. trp?1/Df(2)ED1109;trp?GR	37.43	30.67	6.765	5.841	25	12	1.638	77
Total	38070	81					wild type vs. trp?1/trp?G4+hyperforin	37.43	41.8	-4.368	6.224	25	10	0.9926	77
							trp?1/Df(2)ED1109;trp?GR vs. trp?1/trp?G4+hyperforin	30.67	41.8	-11.13	7.122	12	10	2.211	77
Data summary
Number of treatments (columns)	5
Number of values (total)	82

## Sheet: Figure 1j
Ordinary one-way ANOVA							Ordinary one-way ANOVA
ANOVA results							Multiple Comparisons per family
Table Analyzed	Data 1						Number of families	1
Data sets analyzed	A-E						Number of comparisons per family	10
							Alpha	0.05
ANOVA summary
F	5.866						Tukey's multiple comparisons test	Mean Diff,	95,00% CI of diff,	Below threshold?	Summary	Adjusted P Value
P value	0.0005						trp?1/trp?G4 vs. trp?1/Df(2)ED1109	-0.4676	-2,982 to 2,047	No	ns	0.9847	A-B
P value summary	***						trp?1/trp?G4 vs. wild type	-3.084	-5,538 to -0,6305	Yes	**	0.0068	A-C
Significant diff. among means (P < 0.05)?	Yes						trp?1/trp?G4 vs. trp?1/Df(2)ED1109/trp?GR	-2.681	-5,565 to 0,2037	No	ns	0.0806	A-D
R squared	0.2778						trp?1/trp?G4 vs. trp?1/trp?G4+hyperforin	-4.018	-7,417 to -0,6183	Yes	*	0.0127	A-E
							trp?1/Df(2)ED1109 vs. wild type	-2.617	-4,943 to -0,2910	Yes	*	0.0199	B-C
Brown-Forsythe test							trp?1/Df(2)ED1109 vs. trp?1/Df(2)ED1109/trp?GR	-2.213	-4,990 to 0,5632	No	ns	0.1788	B-D
F (DFn, DFd)	1,098 (4, 61)						trp?1/Df(2)ED1109 vs. trp?1/trp?G4+hyperforin	-3.55	-6,859 to -0,2420	Yes	*	0.0295	B-E
P value	0.3659						wild type vs. trp?1/Df(2)ED1109/trp?GR	0.4036	-2,318 to 3,125	No	ns	0.9935	C-D
P value summary	ns						wild type vs. trp?1/trp?G4+hyperforin	-0.9334	-4,196 to 2,329	No	ns	0.9283	C-E
Are SDs significantly different (P < 0.05)?	No						trp?1/Df(2)ED1109/trp?GR vs. trp?1/trp?G4+hyperforin	-1.337	-4,935 to 2,261	No	ns	0.8335	D-E
Bartlett's test							Test details	Mean 1	Mean 2	Mean Diff,	SE of diff,	n1	n2	q	DF
Bartlett's statistic (corrected)	6.297						trp?1/trp?G4 vs. trp?1/Df(2)ED1109	2.627	3.095	-0.4676	0.8945	14	17	0.7392	61
P value	0.1781						trp?1/trp?G4 vs. wild type	2.627	5.712	-3.084	0.873	14	19	4.997	61
P value summary	ns						trp?1/trp?G4 vs. trp?1/Df(2)ED1109/trp?GR	2.627	5.308	-2.681	1.026	14	10	3.695	61
Are SDs significantly different (P < 0.05)?	No						trp?1/trp?G4 vs. trp?1/trp?G4+hyperforin	2.627	6.645	-4.018	1.209	14	6	4.698	61
							trp?1/Df(2)ED1109 vs. wild type	3.095	5.712	-2.617	0.8274	17	19	4.473	61
ANOVA table	SS	DF	MS	F (DFn, DFd)	P value		trp?1/Df(2)ED1109 vs. trp?1/Df(2)ED1109/trp?GR	3.095	5.308	-2.213	0.9877	17	10	3.169	61
Treatment (between columns)	144.1	4	36.03	F (4, 61) = 5,866	P=0,0005		trp?1/Df(2)ED1109 vs. trp?1/trp?G4+hyperforin	3.095	6.645	-3.55	1.177	17	6	4.266	61
Residual (within columns)	374.7	61	6.143				wild type vs. trp?1/Df(2)ED1109/trp?GR	5.712	5.308	0.4036	0.9683	19	10	0.5894	61
Total	518.8	65					wild type vs. trp?1/trp?G4+hyperforin	5.712	6.645	-0.9334	1.161	19	6	1.137	61
							trp?1/Df(2)ED1109/trp?GR vs. trp?1/trp?G4+hyperforin	5.308	6.645	-1.337	1.28	10	6	1.477	61
Data summary
Number of treatments (columns)	5
Number of values (total)	66

[truncated: 34 more sheets: Figure 1k, Fijure l, Figure 2b, Figure 2c, Figura 2d, Figure 2e, Figure f, Figure 3b, Figure 3c, Figure 3d, Figure 3f, Figure 3h, Figure 4b, Figure 4c, Figure 4d, Figure 4f, Figure 4h, Figure 5b, Figure 5c, Figure 5d …]
